# Supplementary material for: Model-agnostic explainable artificial intelligence tools for severity prediction and symptom analysis on Indian COVID-19 data
Source: Front Artif Intell. 2023 Dec 4;6:1272506. doi: 10.3389/frai.2023.1272506 (PMC10726049; doi:10.3389/frai.2023.1272506)
Supplement: Supplementary file 1 [file Data_Sheet_1.ZIP]

Archive with 50 entries (50 files):
- Fig9c)lime_ANviolin.jpg
- __MACOSX/._Fig9c)lime_ANviolin.jpg
- Fig1)XAI-3.jpg
- __MACOSX/._Fig1)XAI-3.jpg
- Fig9b)lime_DTviolin.jpg
- __MACOSX/._Fig9b)lime_DTviolin.jpg
- Fig9a)lime_XGviolin.jpg
- __MACOSX/._Fig9a)lime_XGviolin.jpg
- Fig8c)lime_ANheatmap.jpg
- __MACOSX/._Fig8c)lime_ANheatmap.jpg
- Fig8b)lime_DTheatmap.jpg
- __MACOSX/._Fig8b)lime_DTheatmap.jpg
- Fig8a)lime_XGheatmap.jpg
- __MACOSX/._Fig8a)lime_XGheatmap.jpg
- Fig7c)lime_ANlocal.jpg
- __MACOSX/._Fig7c)lime_ANlocal.jpg
- Fig7b)lime_DTlocal.jpg
- __MACOSX/._Fig7b)lime_DTlocal.jpg
- Fig7a)lime_XGlocal.jpg
- __MACOSX/._Fig7a)lime_XGlocal.jpg
- Fig6c)ANN_waterfall.jpg
- __MACOSX/._Fig6c)ANN_waterfall.jpg
- Fig6b)DT_waterfall.jpg
- __MACOSX/._Fig6b)DT_waterfall.jpg
- Fig6a)XG_waterfall.jpg
- __MACOSX/._Fig6a)XG_waterfall.jpg
- Fig5c)ANN_fplot.jpg
- __MACOSX/._Fig5c)ANN_fplot.jpg
- Fig5b)DT_fplot.jpg
- __MACOSX/._Fig5b)DT_fplot.jpg
- Fig5a)XG_fplot.jpg
- __MACOSX/._Fig5a)XG_fplot.jpg
- Fig4c)ANN_beeswarm.jpg
- __MACOSX/._Fig4c)ANN_beeswarm.jpg
- Fif4b)DT_beeswarm.jpg
- __MACOSX/._Fif4b)DT_beeswarm.jpg
- Fig4a)XG_beeswarm.jpg
- __MACOSX/._Fig4a)XG_beeswarm.jpg
- Fig3c)ANN_lplot.jpg
- __MACOSX/._Fig3c)ANN_lplot.jpg
- Fig3b)DT_lplot.jpg
- __MACOSX/._Fig3b)DT_lplot.jpg
- Fig3a)XG_lplot.jpg
- __MACOSX/._Fig3a)XG_lplot.jpg
- Fig2c)AN_gbplot.jpg
- __MACOSX/._Fig2c)AN_gbplot.jpg
- Fig2b)DT_gplot.jpg
- __MACOSX/._Fig2b)DT_gplot.jpg
- Fig2a)XG_gplot.jpg
- __MACOSX/._Fig2a)XG_gplot.jpg
